# Supplementary material for: Impact of Alien Chromosome Introgression from Thinopyrum ponticum on Wheat Grain Traits
Source: Plants (Basel). 2025 Oct 4;14(19):3072. doi: 10.3390/plants14193072 (PMC12525785; doi:10.3390/plants14193072)
Supplement: Supplementary file 1 [file plants-14-03072-s001.zip]

Archive with 1 entries (1 files):
- Supplementary Fig. S1-S4.pdf
